# Supplementary material for: Excess Weight and Dyslipidemia in Seri (Comcáac) Indigenous Children: A Cross-Sectional Study of Prevalences and Associated Factors
Source: Epidemiologia (Basel). 2026 Jun 16;7(3):84. doi: 10.3390/epidemiologia7030084 (PMC13298066; doi:10.3390/epidemiologia7030084)
Supplement: Supplementary file 1 [file epidemiologia-07-00084-s001.zip]

Archive with 1 entries (1 files):
- epidemiologia-4265398-supplementary.pdf
